# Supplementary material for: Sex determination gene transformer regulates the male-female difference in Drosophila fat storage via the adipokinetic hormone pathway
Source: eLife. 2021 Oct 21;10:e72350. doi: 10.7554/eLife.72350 (PMC8594944; doi:10.7554/eLife.72350)
Supplement: Figure 3—source data 1. [file elife-72350-fig3-data1.zip]

Archive with 7 entries (6 files):
- Figure 3 - Source Data 1 (nGFP)/
- Figure 3 - Source Data 1 (nGFP)/Akh-nGFP males.lif
- __MACOSX/Figure 3 - Source Data 1 (nGFP)/._Akh-nGFP males.lif
- Figure 3 - Source Data 1 (nGFP)/.DS_Store
- __MACOSX/Figure 3 - Source Data 1 (nGFP)/._.DS_Store
- Figure 3 - Source Data 1 (nGFP)/Akh-nGFP females.lif
- __MACOSX/Figure 3 - Source Data 1 (nGFP)/._Akh-nGFP females.lif
