# Supplementary material for: Sex determination gene transformer regulates the male-female difference in Drosophila fat storage via the adipokinetic hormone pathway
Source: eLife. 2021 Oct 21;10:e72350. doi: 10.7554/eLife.72350 (PMC8594944; doi:10.7554/eLife.72350)
Supplement: Figure 3—source data 2. [file elife-72350-fig3-data2.zip]

Archive with 47 entries (42 files):
- Figure 3 - Source Data 2 (CaLexA)/
- Figure 3 - Source Data 2 (CaLexA)/ROI/
- Figure 3 - Source Data 2 (CaLexA)/.DS_Store
- __MACOSX/Figure 3 - Source Data 2 (CaLexA)/._.DS_Store
- Figure 3 - Source Data 2 (CaLexA)/Images/
- __MACOSX/Figure 3 - Source Data 2 (CaLexA)/._Images
- Figure 3 - Source Data 2 (CaLexA)/ROI/.DS_Store
- __MACOSX/Figure 3 - Source Data 2 (CaLexA)/ROI/._.DS_Store
- Figure 3 - Source Data 2 (CaLexA)/ROI/Akh-CaLexA - female roi/
- Figure 3 - Source Data 2 (CaLexA)/ROI/Akh-CaLexA - male roi/
- Figure 3 - Source Data 2 (CaLexA)/Images/Akh-CaLexA_0hr_Female for Akh paper.lif
- __MACOSX/Figure 3 - Source Data 2 (CaLexA)/Images/._Akh-CaLexA_0hr_Female for Akh paper.lif
- Figure 3 - Source Data 2 (CaLexA)/Images/.DS_Store
- __MACOSX/Figure 3 - Source Data 2 (CaLexA)/Images/._.DS_Store
- Figure 3 - Source Data 2 (CaLexA)/Images/+-CaLexA_0hr_F10-Figure3E.lif
- Figure 3 - Source Data 2 (CaLexA)/Images/Akh-CaLexA_0hr_Male for Akh paper.lif
- __MACOSX/Figure 3 - Source Data 2 (CaLexA)/Images/._Akh-CaLexA_0hr_Male for Akh paper.lif
- Figure 3 - Source Data 2 (CaLexA)/Images/+-CaLexA_0hr_M10-Figure3G.lif
- __MACOSX/Figure 3 - Source Data 2 (CaLexA)/Images/._+-CaLexA_0hr_M10-Figure3G.lif
- Figure 3 - Source Data 2 (CaLexA)/ROI/Akh-CaLexA - female roi/Akh-CaLexA_0hr_F7-Figure3F''.roi
- __MACOSX/Figure 3 - Source Data 2 (CaLexA)/ROI/Akh-CaLexA - female roi/._Akh-CaLexA_0hr_F7-Figure3F''.roi
- Figure 3 - Source Data 2 (CaLexA)/ROI/Akh-CaLexA - female roi/.DS_Store
- __MACOSX/Figure 3 - Source Data 2 (CaLexA)/ROI/Akh-CaLexA - female roi/._.DS_Store
- Figure 3 - Source Data 2 (CaLexA)/ROI/Akh-CaLexA - female roi/Akh-CaLexA_0hr_F5.roi
- Figure 3 - Source Data 2 (CaLexA)/ROI/Akh-CaLexA - female roi/Akh-CaLexA_0hr_F3-Figure3F'.roi
- Figure 3 - Source Data 2 (CaLexA)/ROI/Akh-CaLexA - female roi/Akh-CaLexA_0hr_F11.roi
- Figure 3 - Source Data 2 (CaLexA)/ROI/Akh-CaLexA - female roi/Akh-CaLexA_0hr_F1-Figure3F.roi
- __MACOSX/Figure 3 - Source Data 2 (CaLexA)/ROI/Akh-CaLexA - female roi/._Akh-CaLexA_0hr_F1-Figure3F.roi
- Figure 3 - Source Data 2 (CaLexA)/ROI/Akh-CaLexA - female roi/Akh-CaLexA_0hr_F8.roi
- Figure 3 - Source Data 2 (CaLexA)/ROI/Akh-CaLexA - male roi/Akh-CaLexA_0hr_M2.roi
- __MACOSX/Figure 3 - Source Data 2 (CaLexA)/ROI/Akh-CaLexA - male roi/._Akh-CaLexA_0hr_M2.roi
- Figure 3 - Source Data 2 (CaLexA)/ROI/Akh-CaLexA - male roi/Akh-CaLexA_0hr_M3.roi
- __MACOSX/Figure 3 - Source Data 2 (CaLexA)/ROI/Akh-CaLexA - male roi/._Akh-CaLexA_0hr_M3.roi
- Figure 3 - Source Data 2 (CaLexA)/ROI/Akh-CaLexA - male roi/Akh-CaLexA_0hr_M1.roi
- __MACOSX/Figure 3 - Source Data 2 (CaLexA)/ROI/Akh-CaLexA - male roi/._Akh-CaLexA_0hr_M1.roi
- Figure 3 - Source Data 2 (CaLexA)/ROI/Akh-CaLexA - male roi/Akh-CaLexA_0hr_M5-Figure3H'.roi
- __MACOSX/Figure 3 - Source Data 2 (CaLexA)/ROI/Akh-CaLexA - male roi/._Akh-CaLexA_0hr_M5-Figure3H'.roi
- Figure 3 - Source Data 2 (CaLexA)/ROI/Akh-CaLexA - male roi/.DS_Store
- __MACOSX/Figure 3 - Source Data 2 (CaLexA)/ROI/Akh-CaLexA - male roi/._.DS_Store
- Figure 3 - Source Data 2 (CaLexA)/ROI/Akh-CaLexA - male roi/Akh-CaLexA_0hr_M7.roi
- __MACOSX/Figure 3 - Source Data 2 (CaLexA)/ROI/Akh-CaLexA - male roi/._Akh-CaLexA_0hr_M7.roi
- Figure 3 - Source Data 2 (CaLexA)/ROI/Akh-CaLexA - male roi/Akh-CaLexA_0hr_M4-Figure3H.roi
- __MACOSX/Figure 3 - Source Data 2 (CaLexA)/ROI/Akh-CaLexA - male roi/._Akh-CaLexA_0hr_M4-Figure3H.roi
- Figure 3 - Source Data 2 (CaLexA)/ROI/Akh-CaLexA - male roi/Akh-CaLexA_0hr_M9-Figure3H''.roi
- __MACOSX/Figure 3 - Source Data 2 (CaLexA)/ROI/Akh-CaLexA - male roi/._Akh-CaLexA_0hr_M9-Figure3H''.roi
- Figure 3 - Source Data 2 (CaLexA)/ROI/Akh-CaLexA - male roi/Akh-CaLexA_0hr_M8.roi
- __MACOSX/Figure 3 - Source Data 2 (CaLexA)/ROI/Akh-CaLexA - male roi/._Akh-CaLexA_0hr_M8.roi
