# Supplementary material for: Sex determination gene transformer regulates the male-female difference in Drosophila fat storage via the adipokinetic hormone pathway
Source: eLife. 2021 Oct 21;10:e72350. doi: 10.7554/eLife.72350 (PMC8594944; doi:10.7554/eLife.72350)
Supplement: Figure 5—source data 1. [file elife-72350-fig5-data1.zip]

Archive with 9 entries (8 files):
- Figure 5 - Source Data 1 (WB)/
- Figure 5 - Source Data 1 (WB)/Figure 5 - pIre1 western blot source data pt2.png
- __MACOSX/Figure 5 - Source Data 1 (WB)/._Figure 5 - pIre1 western blot source data pt2.png
- Figure 5 - Source Data 1 (WB)/Figure 5 - pIre1 western blot source data pt1.png
- __MACOSX/Figure 5 - Source Data 1 (WB)/._Figure 5 - pIre1 western blot source data pt1.png
- Figure 5 - Source Data 1 (WB)/.DS_Store
- __MACOSX/Figure 5 - Source Data 1 (WB)/._.DS_Store
- Figure 5 - Source Data 1 (WB)/Figure 5 - actin western blot source data.png
- __MACOSX/Figure 5 - Source Data 1 (WB)/._Figure 5 - actin western blot source data.png
