# Supplementary material for: Sex determination gene transformer regulates the male-female difference in Drosophila fat storage via the adipokinetic hormone pathway
Source: eLife. 2021 Oct 21;10:e72350. doi: 10.7554/eLife.72350 (PMC8594944; doi:10.7554/eLife.72350)
Supplement: Supplementary file 3. [file elife-72350-supp3.xlsx]

## Sheet: Sheet1
Target gene name	Forward Primer	Reverse Primer
Akh	TTTCGAGACACAGCAGGGCA	GGTGCTTGCAGTCCAGAAA
AkhR	ACAATCCGTCGGTGAACA	CATCACCTGGCCTCTTCCAT
GAL4	CACCGACGCTAATGATGTTG	TGGAACCTGACTCGAAGACC
EcR	GAGAACGAGAGCCAAACGGA	CGACGAGCAGGCCTTTAGTA
E75	GCAGCAGATCGGAATACTCAATA	CACTCGTTCTTCTCGTTGCC
E78	ACAAAATGGGATTGCCAGCAC	TCCAGTGTCAATGTCGCCTC
br	CGATCAAGCACCACAACAACA	TGATGGAGATTCCGTTGCCG
ftz-f1	GGCATGAAGCTAGAGGCTGT	CCGTTTGTACATGGGTCCGA
